# Supplementary material for: A Survey of Fatty Acid Content of the Male Reproductive System in Mice Supplemented With Arachidonic Acid
Source: J Lipids. 2024 Dec 19;2024:3351340. doi: 10.1155/jl/3351340 (PMC11671656; doi:10.1155/jl/3351340)
Supplement: Supporting Information — Additional supporting information can be found online in the Supporting Information section. Table S1: Description of the fatty acid profile of the vehicle (Nutrioli soybean oil). Table S2: Detected fatty acids (each expressed as percentage of total fatty acid) in the surveyed tissues. This table contains the original data. Table S3: Abundance of branched fatty acids across the surveyed tissues. [file 3351340.f1.zip]

Archive with 2 entries (2 files):
- 3351340_Supplemental_Tables.pdf
- R1_Supplemental_Tables.pdf
